# Supplementary material for: Molecular characterization and prospective isolation of human fetal cochlear hair cell progenitors
Source: Nat Commun. 2018 Oct 2;9:4027. doi: 10.1038/s41467-018-06334-7 (PMC6168603; doi:10.1038/s41467-018-06334-7)
Supplement: Supplementary file 4 — Supplementary Data 1 [file 41467_2018_6334_MOESM4_ESM.txt]

	CD_W8.3	CD_W11.1	UT_W8.3	UT_W11.1	SG_W8.3	SG_W9	SG_W11.1	SG_W11.8
OC90	-1.13	-2.01	-2.91	-2.26	0.27	2.86	1.60	4.85
ACTB	0.00	0.00	0.00	0.00	0.00	0.00	0.00	0.00
GAPDH	0.00	0.00	0.00	0.00	0.00	0.00	0.00	0.00
SOX10	0.82	0.14	0.19	0.88	0.42	0.57	0.06	0.63
ZIC2	0.97	1.18	0.47	2.54	-0.06	1.42	1.82	0.65
FZD7	1.40	-0.17	0.74	1.91	0.53	1.24	1.20	1.18
SOX9	1.70	0.51	1.01	2.31	1.34	3.85	1.87	2.60
ID1	1.80	0.91	1.45	2.50	0.27	1.82	1.89	1.33
SIX1	1.92	0.87	1.57	3.16	1.45	3.87	1.13	2.27
BAMBI	1.98	1.35	2.23	3.87	2.41	2.71	3.26	2.98
ID3	2.08	0.83	1.81	2.55	0.42	1.10	0.60	0.76
TBX2	2.11	0.78	1.44	2.15	2.68	3.26	2.14	2.80
DUSP6	2.15	0.98	1.40	2.62	1.41	0.77	0.77	1.41
FBXO2	2.19	1.79	0.83	3.35	3.88	5.47	4.77	4.92
EYA1	2.20	1.01	2.19	3.76	1.90	2.87	0.83	2.22
EPCAM	2.31	0.84	0.79	1.95	3.84	1.96	2.78	3.47
FZD2	2.42	1.66	1.83	3.00	1.19	2.21	2.39	2.17
SMO	2.48	1.85	2.02	2.86	1.46	3.25	2.98	2.33
FZD1	2.51	2.41	1.09	2.41	1.09	2.28	2.17	2.13
COL11A2	2.53	2.78	2.84	4.50	5.18	7.41	5.28	6.73
CDH2	2.54	1.93	1.62	2.92	1.95	2.01	0.44	1.69
GATA3	2.57	1.53	7.52	5.55	4.29	6.94	1.44	4.28
GATA2	2.63	1.93	1.74	2.38	3.29	4.11	1.52	3.73
CALM1	2.64	3.45	2.67	3.72	2.71	2.25	2.15	1.81
DACH1	2.70	2.76	1.49	2.14	2.13	3.49	1.46	2.65
CDH1	2.78	2.56	2.07	2.83	2.03	2.29	2.11	2.27
FGF10	3.10	2.80	3.58	6.53	2.89	4.34	0.31	2.44
JAG1	3.15	3.68	3.45	4.68	4.00	4.97	4.42	4.24
ISL1	3.15	2.22	4.38	6.00	2.74	3.63	1.11	2.66
BMP7	3.22	1.42	2.17	2.73	3.77	4.10	3.80	3.89
FZD3	3.32	2.63	3.05	4.21	3.49	3.69	2.48	3.44
POU3F3	3.36	3.94	4.40	4.76	4.31	7.42	6.38	4.46
PLP1	3.38	4.78	2.96	4.89	3.45	3.19	3.30	1.21
SPRY2	3.43	2.85	3.53	7.24	3.50	4.91	4.11	4.14
FOXJ3	3.49	2.86	3.29	4.27	2.71	4.06	2.93	3.61
NOTCH3	3.52	3.92	4.05	4.30	3.97	4.72	4.85	4.35
MYO6	3.58	3.94	3.10	4.40	4.72	6.02	4.41	4.54
CALB1	3.59	3.41	5.51	8.05	6.48	4.14	6.98	4.15
CCND1	3.61	3.84	4.21	4.26	4.99	5.30	4.37	4.65
POU3F4	3.66	4.71	3.88	4.93	4.41	7.06	6.62	4.10
SIX4	3.69	2.92	3.29	4.43	3.26	5.57	3.29	4.18
FGFR1	3.69	4.02	3.61	6.14	3.54	4.29	4.45	3.79
GLI3	3.71	3.15	4.10	5.20	3.67	5.21	5.00	4.56
GLI2	3.74	3.11	4.37	4.77	3.17	5.69	4.95	4.35
FZD4	3.75	3.88	3.36	5.67	2.39	4.70	4.51	4.14
CDKN1B	3.84	4.64	4.49	6.09	4.14	5.04	4.70	4.13
NOTCH1	3.86	4.71	4.15	4.68	5.24	5.94	5.56	5.28
JAK1	3.97	5.05	4.36	5.23	4.19	4.77	4.87	3.89
SPRY1	3.98	3.16	2.67	3.75	3.05	2.57	3.51	3.14
TLE3	3.99	3.18	4.00	5.38	3.64	4.81	3.57	4.40
ZIC1	4.07	3.37	2.53	4.25	0.66	1.73	1.96	1.53
CALD1	4.08	4.76	4.62	5.13	3.81	4.21	4.89	3.93
PTCH1	4.09	2.61	3.68	5.30	2.45	3.14	2.26	2.98
FGFR2	4.15	4.62	4.10	4.36	5.85	7.55	7.46	5.96
S100A1	4.19	4.38	0.60	2.20	7.20	9.54	6.27	9.46
TUBB3	4.26	5.14	5.91	5.99	3.95	2.92	1.79	2.75
USH1C	4.28	3.97	3.39	4.42	6.49	8.94	5.86	7.02
ETV4	4.31	2.77	4.07	4.30	3.69	4.27	1.94	3.26
RBPJ	4.33	4.53	4.74	5.32	4.73	3.81	4.46	4.08
GJA1	4.37	4.36	4.56	6.24	3.40	3.29	5.57	2.59
FZD8	4.42	2.43	4.64	4.78	2.70	2.91	3.02	3.98
OTX1	4.44	3.14	2.49	2.28	6.52	13.25	8.14	14.50
EGFR	4.60	5.10	4.77	5.29	4.81	6.19	6.00	5.25
ETV5	4.64	4.39	4.46	5.18	5.97	5.02	3.97	5.39
LGR5	4.75	6.43	7.13	9.25	6.02	6.77	6.37	4.37
NGFR	4.76	5.89	3.97	5.35	4.29	4.44	3.67	4.21
MYC	4.77	5.11	5.89	11.36	3.73	5.02	4.14	4.05
NOTCH2	4.80	5.67	4.99	5.87	5.72	5.84	6.29	5.39
SLC1A3	4.83	5.95	3.68	4.77	6.12	4.13	6.40	4.57
SOX2	4.84	4.99	3.92	5.70	6.10	5.47	5.85	5.57
MCM2	4.85	4.25	5.43	5.27	5.49	5.54	5.71	5.41
OTX2	4.90	2.41	14.37	5.69	7.71	12.73	13.48	11.84
EYA4	4.93	5.46	5.53	6.35	7.34	8.14	6.64	6.89
HEY1	4.96	5.59	4.77	6.14	5.67	5.55	5.32	5.21
GJB6	4.96	5.58	6.11	7.97	8.81	6.88	10.51	7.63
ACVR2A	4.97	5.96	5.60	6.73	5.49	4.97	3.54	4.34
EMX2	4.97	3.24	6.76	5.50	7.51	4.32	9.96	6.97
HES1	5.00	5.46	4.89	7.79	4.58	4.61	5.48	4.53
NES	5.00	5.61	5.22	4.71	5.68	5.75	5.51	5.54
KLF4	5.02	5.65	4.97	6.81	3.14	2.98	6.03	4.26
GLI1	5.16	3.23	5.22	7.25	3.06	4.99	4.13	4.25
FZD9	5.24	4.03	3.71	5.49	3.77	3.81	4.86	4.88
EYA2	5.27	4.97	3.99	6.36	3.02	5.01	3.17	4.00
ACVR1B	5.37	5.61	5.98	6.18	6.13	6.22	4.90	5.68
WNT7A	5.39	4.57	3.77	7.10	7.22	9.67	7.80	8.49
BRIP1	5.49	3.53	2.97	5.61	5.21	6.82	4.84	5.53
FGF9	5.58	4.27	4.56	4.39	4.40	4.17	3.87	4.11
FZD5	5.60	5.35	6.28	7.79	6.29	3.45	6.99	5.64
LFNG	5.73	4.69	3.51	7.04	4.83	6.02	5.58	6.05
HEY2	5.82	6.86	6.18	7.69	6.10	5.30	5.44	5.08
AXIN2	5.86	6.41	5.20	5.13	7.43	7.31	7.86	7.13
BMP4	5.96	5.92	8.04	7.42	6.80	8.86	9.83	7.47
HPRT	6.00	5.38	4.95	6.48	4.63	5.63	4.94	4.86
NTF3	6.00	5.34	7.05	7.31	8.93	5.80	8.10	7.04
C1QL1	6.03	8.59	6.03	7.22	5.47	8.09	8.74	6.18
PAX2	6.05	3.81	7.05	6.24	8.63	15.07	14.91	14.00
TFAP2A	6.10	6.93	5.80	7.98	4.63	4.72	3.82	4.96
LBH	6.12	5.41	6.58	6.80	7.13	7.14	5.32	6.36
FGFR3	6.15	6.97	9.17	9.58	8.97	9.85	9.61	9.59
GLI4	6.47	5.33	6.07	6.88	5.58	6.82	5.80	6.00
LMX1A	6.53	5.81	4.86	4.17	10.76	16.50	13.43	14.58
POU5F1	6.68	5.93	6.38	6.24	5.12	1.84	6.38	4.31
FOXD3	6.82	8.47	4.97	9.00	3.84	2.89	3.73	3.44
JAG2	6.85	7.72	6.48	6.94	7.59	7.46	7.13	7.89
DKK1	6.92	6.79	7.25	8.77	9.33	7.83	7.75	8.64
PTCH2	6.96	5.88	6.29	7.96	5.58	8.12	6.41	6.86
TMC4	6.97	7.10	6.73	6.66	9.85	11.57	11.84	10.80
ID4	7.09	6.13	5.87	10.91	5.16	5.51	5.37	5.60
PROX1	7.21	9.39	7.21	7.87	8.20	9.31	8.02	7.24
HES5	7.24	11.62	5.45	7.52	7.82	7.36	6.79	7.15
FGFR4	7.25	8.53	7.45	8.46	8.83	8.15	10.34	8.58
CDKN2D	7.35	8.17	7.65	8.27	7.10	6.68	5.63	6.39
WNT2B	7.36	8.43	2.93	3.62	5.52	5.64	9.13	5.83
AQP1	7.39	8.72	6.36	8.27	7.26	7.24	8.73	6.40
PAX3	7.50	8.03	6.72	9.23	8.31	7.71	11.36	7.27
PRPH2	7.57	7.97	8.33	8.80	7.79	9.04	8.34	7.04
DLL1	7.97	8.52	6.06	6.85	8.24	9.78	11.18	9.68
DLX3	8.22	5.89	5.42	5.54	10.07	10.80	9.86	11.24
NOTCH4	8.25	9.43	8.35	10.53	8.96	8.84	10.02	9.26
FGF3	8.34	6.21	8.06	10.91	11.01	9.55	9.05	12.42
ATOH1	8.38	12.10	5.62	6.90	10.39	6.04	16.05	8.47
MSX1	8.48	5.91	7.21	6.60	6.62	3.35	8.62	6.07
BDNF	8.52	9.06	7.24	8.59	10.16	6.17	11.07	8.21
NOG	8.55	5.77	9.40	7.79	7.16	4.49	8.60	6.36
NEUROD1	8.72	4.68	9.34	8.93	8.24	7.86	1.26	8.83
NANOG	8.73	8.09	8.38	8.96	6.59	2.43	8.79	5.05
KCNQ4	8.75	11.92	10.51	11.46	9.52	9.41	6.96	8.29
BMP2	8.76	8.62	8.14	5.93	9.16	8.37	8.59	8.88
FGF8	9.03	7.37	5.26	7.59	9.97	9.37	6.38	9.78
KCNJ10	9.16	10.20	6.98	9.56	9.50	10.24	10.03	8.43
WNT3	9.16	15.13	5.47	5.15	8.02	19.00	11.50	7.32
SLC17A8	9.23	14.12	8.89	11.93	9.39	14.64	6.38	8.54
GDNF	9.23	9.73	11.36	11.44	10.12	6.32	12.97	8.39
MYO15A	9.30	12.10	4.99	6.84	10.65	11.01	7.51	12.11
FGF19	9.33	5.25	8.74	12.43	9.10	9.79	7.27	11.47
HMX3	9.34	9.87	5.68	5.84	12.25	19.00	16.08	19.00
AQP4	9.44	11.57	11.58	12.35	12.18	14.34	13.30	12.88
MSX2	9.47	8.01	6.29	5.54	10.33	8.15	11.22	9.72
DLX5	9.50	8.15	4.07	4.50	8.82	12.31	12.75	9.28
CDKN1A	9.56	10.99	9.17	10.90	9.01	8.06	11.57	8.97
MYO7A	9.60	9.17	5.55	7.25	12.51	11.99	9.12	12.24
SLC7A14	9.68	13.90	9.45	11.35	9.28	8.97	9.39	8.26
POU4F3	9.77	14.03	5.35	7.09	14.66	6.07	14.16	8.02
PVALB	9.99	10.77	10.24	13.30	9.26	9.52	8.60	7.34
WNT6	10.04	8.83	6.29	6.39	6.36	7.06	8.04	6.77
MYO3A	10.05	9.60	8.25	9.04	11.71	11.62	12.63	10.20
GJB1	10.24	9.17	7.85	9.58	9.48	6.75	9.39	7.17
STRC	10.29	10.12	5.01	7.33	13.24	12.78	12.33	12.15
FOXI3	10.39	8.81	10.06	10.86	11.97	9.03	10.64	12.96
UBC	10.41	10.57	10.61	10.98	9.63	6.26	10.79	7.93
SLC26A5	10.53	13.14	13.18	13.03	16.13	14.51	16.87	15.76
CHRNA10	10.53	10.55	9.57	13.24	12.16	12.53	11.73	13.23
SHH	10.54	13.23	14.50	15.15	8.97	9.14	3.50	9.85
GJC3	10.59	12.20	7.65	7.04	14.93	15.89	16.89	19.00
NEUROG1	10.96	6.88	10.00	10.32	7.60	3.60	5.96	6.40
DLX6	11.01	9.42	4.31	5.06	10.40	12.57	12.94	11.98
GJB3	11.07	11.72	12.49	12.26	9.92	6.11	12.76	8.61
OCM	11.29	11.79	11.74	11.52	12.96	14.12	10.98	12.61
CALB2	11.58	11.93	11.41	12.96	11.59	9.87	10.10	10.74
TFAP2C	11.71	10.82	9.72	9.61	9.68	12.92	12.16	12.22
NEUROG2	11.71	8.80	11.77	9.83	8.52	10.43	7.47	12.78
PCP2	12.18	12.78	12.28	11.81	17.53	19.00	15.09	16.53
OTOS	12.39	9.39	11.65	15.70	12.77	14.95	14.11	12.62
FOXI1	12.43	11.28	10.54	11.10	7.32	3.37	19.00	6.20
CNTF	12.52	11.05	9.47	8.68	13.55	14.71	11.43	11.89
WNT8A	12.74	12.28	12.95	15.48	19.00	19.00	19.00	14.39
LMX1B	12.86	12.05	11.31	11.24	14.09	16.16	12.75	14.50
PAX6	13.03	9.63	11.12	11.84	7.79	4.97	11.84	6.99
OTOF	13.04	13.74	5.23	7.30	14.47	12.80	12.73	17.71
CHRNA9	13.26	12.94	9.14	11.67	11.95	11.21	11.40	12.02
LHX2	13.34	14.31	12.60	12.20	10.73	13.56	14.20	13.12
CLRN1	13.91	13.85	9.11	10.07	15.81	19.00	11.75	14.16
TMC2	14.14	18.57	10.64	14.94	19.00	19.00	16.35	19.00
NEUROG3	14.17	12.33	14.38	16.45	10.85	5.00	19.00	7.69
HES7	14.24	15.70	15.38	16.72	15.30	13.49	15.08	13.32
CDKN2A	14.26	13.07	14.87	15.51	10.59	6.54	15.62	8.72
EN2	14.79	15.78	13.13	15.35	15.02	13.59	15.16	15.35
GJB2	15.03	16.46	17.06	19.00	19.00	15.99	19.00	17.86
PAX8	15.11	12.28	5.51	5.63	12.49	19.00	19.00	14.02
GBX2	15.36	18.16	15.37	12.48	16.01	13.93	19.00	16.56
GFAP	15.59	21.27	12.16	15.21	13.39	15.36	19.00	11.05
TMC1	15.63	16.34	14.55	16.67	13.99	16.96	15.08	13.11
ESPN	16.10	16.07	13.40	19.00	18.57	16.88	17.55	18.18
HOXB1	16.90	13.80	18.11	19.00	19.00	5.30	19.00	7.99
HES2	17.26	17.90	13.85	15.62	13.97	15.09	12.74	17.01
WNT1	17.39	18.44	19.00	19.00	16.76	10.10	19.00	11.05
FZD6	17.94	13.87	14.59	16.54	12.15	12.14	12.04	13.34
ID2	18.35	15.45	16.85	19.00	15.65	14.16	16.74	15.81
WNT3A	19.00	15.97	10.31	10.05	19.00	19.00	19.00	19.00
PAX7	19.00	19.00	17.15	19.00	13.61	13.16	19.00	13.14
