# Supplementary material for: Molecular characterization and prospective isolation of human fetal cochlear hair cell progenitors
Source: Nat Commun. 2018 Oct 2;9:4027. doi: 10.1038/s41467-018-06334-7 (PMC6168603; doi:10.1038/s41467-018-06334-7)
Supplement: Supplementary file 5 — Supplementary Data 2 [file 41467_2018_6334_MOESM5_ESM.xlsx]

## Sheet: Sheet1
gene	Fluidigm assay plate	FP	RP
ACTB	ref/late	CCAACCGCGAGAAGATGAC	TAGCACAGCCTGGATAGCAA
ACVR1B	late	AGAAGCTGCGTCCCAACA	ACACTCTCGCATCATCTTCCC
ACVR2A	late	GTGGATCTTTGGCTGATCAC	TCCAAGAGACCACATTAGCC
AQP1	late	GCCATCGGCCTCTCTGTA	AAAGGACCGAGCAGGGTTAA
AQP4	late	GTCACACCTCCCAGTGTGG	AACCAGGAGACCATGACCAG
ATOH1	late	GCAATGTTATCCCGTCGTTCAA	TCGGACAAGGCGTTGATGTA
AXIN2	late	CGAAATGCAAAAGCCACTCC	TGCGTTTGGGCAAGGTAC
BAMBI	early	CTGCACGATGTTCTCTCTCC	CGGAACCACAACTCTTTGGAA
BDNF	late	GACGGTCACAGTCCTTGAAA	GGATTGCACTTGGTCTCGTA
BMP2	late	GTCCCCGCGTGCTTCTTA	AGCAGCAACGCTAGAAGACA
BMP4	late	CCACAGCACTGGTCTTGAGTA	GGTCCCTGGGATGTTCTCC
BMP7	early	ACGTTCCGGATCAGCGTTTA	CTGTCGAGCAGGAAGAGATCC
BRIP1	early	TCACCACTGCTACTTTTCCC	CTCTTGCCTCCTCTTTACCATAA
C1QL1	late	ACCAGTATGTGGGCAGACC	TGTTGCTGGCGTAGTCGTA
CALB1	late	CTGAAGGATCTGTGCGAGAA	TCCATCCGACAAAGCCATTA
CALB2	late	TTGGCGGAAGTACGACACA	CCTTCTTCAGCAGGTCTGACA
CALD1	late	ACCCCAGATGGAAACAAGTCAC	GAGGTTCCGCTTGCTGGATA
CALM1	late	CTGATCAGCTGACCGAAGAAC	CCTCATGACAGTTCCAAGTTCC
CCND1	late	ATCTACACCGACAACTCCATCC	GGTTCCACTTGAGCTTGTTCAC
CDH1	early	CGTCACCACAAATCCAGTGAAC	TACTGCTGCTTGGCCTCAAA
CDH2	early	GCCAACCTTAACTGAGGAGTCA	TGGCCACTGTGCTTACTGAA
CDKN1A	late	TGGAGACTCTCAGGGTCGAAAA	CGGCGTTTGGAGTGGTAGAA
CDKN1B	late	GCAATGCGCAGGAATAAGGAA	TTGGGGAACCGTCTGAAACA
CDKN2A	late	CACCGCTTCTGCCTTTTCA	CCCACATGAATGTGCGCTTA
CDKN2D	late	CTCAACCGCTTCGGCAAGAC	ACCTTGCTTCAGCAGCTCCA
CDX2	early	AGGAAAGCCGAGCTAGCC	CTTTGCTCTGCGGTTCTGAAA
CHRNA10	late	GCGCTCACCGTCTTCC	ACCACAGTAATGCAGGTTCA
CHRNA9	late	CTGAATGTGACCCTGCAGATTAC	GGCGGATCCACAAATAAGCA
CLRN1	late	GGCTGTACCTTTTGAGCTTCA	GATTTTCACTTCAGAGGCAAACAA
CNTF	late	GGACCTCTGTAGCCGCTCTA	CATCCCATCCGCAGAGTCC
COL11A2	late	GTGCCCGTATTCTGGATGAA	TCCAGCTCCTTCTGTTCACA
DACH1	early	GAGAAGCAGTTGGCTATGGAAC	ACGCCGTTTCGTCTCAAAC
DKK1	early	CGGGCGGGAATAAGTACCA	GGACTAGCGCAGTACTCATCA
DLL1	late	TGGGGAGAAAGTGTGCAACC	ATCCATGCTGCTCATCACATCC
DLX3	early	AGCCTCCTACCGGCAATAC	TTCCGGCTCCTCCTTCAC
DLX5	early	GCTAGCTCCTACCACCAGTAC	GGTTTGCCATTCACCATTCTCA
DLX6	early	CAGCTTCCTTAGGACTGACACA	GAGGATTACTGCCCTGCTTCA
DUSP6	early	AGCAGCCCATGTGACAACA	TGCAGAGAGTCCACCTGGTA
EGFR	late	GCAGTGACTTTCTCAGCAACA	TTGGGACAGCTTGGATCACA
EMX2	early	GCCCCATAAATCCGTTCCTCA	CAAGTCCGGGTTGGAGTAGAC
EN2	late	CGGCGTGGGTCTACTGTAC	AGCTGCTCGGCGGTAAA
EPCAM	early	CGTCAATGCCAGTGTACTTCA	TTCTGCCTTCATCACCAAACA
ESPN	late	AGCTGAAGATGCAGGAGGAG	GCTTCTTCCGCAGGAGGT
ETV4	early	TGCGCATCAATGTACCTCCA	TCGCAGAGGTTTCTCATAGCC
ETV5	late	AGCCGCTCTCTCCGCTATTA	GGCATCTGGGTCACAGACAAA
EYA1	early	CCGCTACAGACGGGTAAAAG	TTCCCTCTTAGCTGGACCAA
EYA2	early	ACCAGATCCACGTTGATGAC	CGTCAGCGGAGAAGTTGTA
EYA4	late	CCCTTGAACAGCAGTGAAACC	GGGCTGTAGCCACTACTTGTAA
FBXO2	early	GCTGCTGGACACGACTCA	GAGCTCGTAGAGGCAACCA
FGF10	early	GCCATGAACAAGAAGGGGAA	CCTCTATCCTCTCCTTCAGCTTA
FGF19	early	GCACAGCGTGCGGTAC	GGATCTCCTCCTCGAAAGCA
FGF3	early	CCACGAAGTACCACCTCCA	TCCACTGCCGTTATCTCCAA
FGF8	early	TCTGCATGAACAAGAAGGGGAA	TCCAGCACAATCTCCGTGAA
FGF9	early	CCAGGGAACCAGGAAAGACC	TGACCAGGCCCACTGCTATA
FGFR1	late	ACACTGCGCTGGTTGAAAA	ATGATGCTCCAGGTGGCATA
FGFR2	late	TGCTGAAGGAAGGACACAGAA	ATGCCAACAGTCCCTCATCA
FGFR2	late	TGCTGAAGGAAGGACACAGAA	ATGCCAACAGTCCCTCATCA
FGFR4	late	GCCTTGTTTGACCGGGTGTA	CCGAGGGTGAAGATCTCCCATA
FOXD3	early	CTCATGGCCACCCACCAA	GGAGAGTGGCACGCTAAGAA
FOXI1	early	GACAAGCGCCTCACTCTCA	CCGGCCTTGCTCTTGTTGTA
FOXI3	early	TCGCTCAACGACTGCTTCAA	GCAGTTCGGATCAAGAGTCCAA
FOXJ3	early	GGTGCCATGCATCCAACAAA	CTGAAGGAGGGAGATTTTGCCTA
FZD1	early	GCTTCGTGGGGCTTAACAAC	ACGTGCCGATAAACAGGTACA
FZD2	early	CTGCGCTTCCACCTTCTTCA	AATGATAGGCCGCTCTGGGTA
FZD3	early	AGCAAAGTGAGCAGCTACCA	AGTCTCTCCTCCATTCCTCTGTAA
FZD4	early	CCAGTACGGCTGCTCCA	TTCCTTCAGGACGGGTTCAC
FZD5	early	TGGGGACTGTCTGCTCTTCT	TGGGGAGAGACGGTTAGGG
FZD6	early	CTCCTCCCACTTTCTACCCTAA	TTGGACATGTGGGGAAAGAC
FZD7	early	TCCGCACCATCATGAAACAC	GTGTAGAGCACGCTGAAGAC
FZD8	early	CGTGGTCTTCTTGCTGGTCTA	AGGAACCATGTGAGCGACAA
FZD9	early	GGCACGCACTGCCACTATA	GGTGTGTGGGGTTCTCCAAA
GAPDH	ref/early	ACACCATGGGGAAGGTGAAG	GTGACCAGGCGCCCAATA
GATA2	early	CAGAACCGACCACTCATCAA	CACAGGCGTTGCAGACAG
GATA3	early	CACGGTGCAGAGGTACCC	AGGGTAGGGATCCATGAAGCA
GBX2	early	CAAAGGCTTCCTGGCCAAA	CACCTTTGACTCGTCTTTCCC
GDNF	late	AAAACCGGGGTTGTGTCTTAAC	CATAGCCCAGACCCAAGTCA
GFAP	late	GCCAGTTGCAGTCCTTGAC	GCGCATCTGCCTCTCCA
GJA1	late	CACTTGGCGTGACTTCACTAC	TTTGCCTAAGGCGCTCCA
GJB1	late	CACCGCCTCTCACCTGAATA	TATGTCTTTCAGGGAGCCATCC
GJB2	late	AGCGCAGAGACCCCAAC	CAGCGTGCCCCAATCCA
GJB3	late	GGACTTTGACTGCAACACCAA	CGGATGTTGGAGATGGGGAA
GJB6	late	CAGAGGGATCTTGCCCTCA	CCAATCCATTGCGCTGGTTTA
GJC3	late	TAGCCTCCCAGTGGTGGAAA	TCAGGCATCTCTGGGTCCAA
GLI1	early	CCTTCAGCAATGCCAGTGAC	GCAGCCAGGGAGCTTACATA
GLI2	early	GCAGCAACTGTCTGAGTGACA	TGAATGGCGACAGGGTTGAC
GLI3	early	CATGGACCCCAGGAATGGTTA	AGGATGGAAGGCAGGGAAAA
GLI4	early	TTCACCTCCATGGGCATCAA	TCCTCTACGTCTTGGAGATCC
HES1	late	CAACACGACACCGGATAAAC	TGCTCTTCGTCTTTTCTCCA
HES2	late	CAGAGCCTGAGCCAGCTTA	CAGGACGTCTGCCTTCTCTA
HES5	late	AGCTGCTCAGCCCCAAAGA	TGCTCGATGCTGCTGTTGATG
HES7	late	CAGCCTGGAAGAGCTGAGG	CACGGCGAACTCCAATATCT
HEY1	late	GAGACCATCGAGGTGGAGAA	GTAGTTGGGGACATGGAACCTA
HEY2	late	GTGGGGAGCGAGAACAATTA	TGTTGTTGGAGAATTCAATCTAATCAC
HMX3	early	TGGTACCCCTACACCCTGAC	CTCTCAGCAAGGCCTTCTCC
HOXA1	early	GCATCGGAGACATCTTCTCCA	CAGGTAGCCGTACTCTCCAAC
HOXB1	early	GACCTTCGACTGGATGAAGGTTA	TCAGCTGCCTTGTGGTGAA
HPRT1	ref/early	GCTTTCCTTGGTCAGGCAGTA	ACTTCGTGGGGTCCTTTTCAC
ID1	early	AGAACCGCAAGGTGAGCAA	GGATTCCGAGTTCAGCTCCA
ID2	early	CTCAACACGGATATCAGCATCC	CACACAGTGCTTTGCTGTCA
ID3	early	AAAAGGAGCTTTTGCCACTGAC	TTCCGGCAGGAGAGGTTCC
ID4	early	CGCTCACTGCGCTCAA	GCTCAGCGGCACAGAA
ISL1	early	TCGCCTTGCAGAGTGACATA	CCCGGTCCTCCTTCTGAAAA
JAG1	late	AACAAAGGCTTCACGGGAAC	CAAGTGCCACCGTTTCTACAA
JAG2	late	CTGGGTGGAAGACTGCAACA	AGCAGACAAGGCTTCCATCC
JAK1	late	CCCACAAACACATCGTGTACC	CCCCTTCCACAAACTCTTCCA
KCNJ10	late	TCCAAGGGGCCACTCCA	TCGTATCCCTGGGCCCATTA
KCNQ4	late	ATCCAGGAGCACCAGGAAC	CAAGCCGAAAACCACGATCA
KLF4	early	CTGCGGCAAAACCTACACAA	CGTCCCAGTCACAGTGGTAA
LBH	late	ATGGAGGAGATCGGCCTCA	AAAATCTGACGGGTCTGGGAA
LFNG	early	ACTCCCACCTGGAGAACC	GCGTTCCGCTTGTTTTCAA
LGR5	late	AATGCTTTGATGGGCTCCA	GTCCTAATTGCAGTGGGGAA
LHX2	late	CAAAAGACGGGCCTCACCAA	CGTAAGAGGTTGCGCCTGAA
LMX1A	late	GCAGCAGCAGCAAGATCA	GGTTCATGATTCCTTCCATCCC
LMX1B	late	GCTGTGCAAGGGTGACTAC	TCATGTCCCCATCTTCATCC
MCM2	late	TGCTGGAGAGCTTCATAGACAC	TCACGCCGGAATGAAAGGTA
MSX1	early	CGCAGGTGAAGATATGGTTCC	CTCCAGCTCTGCCTCTTGTA
MSX2	early	GCCTCGGTCAAGTCGGAAAA	CCTCAGGGTGCAGGTGGTA
MYC	early	CCTGGTGCTCCATGAGGA	CCTGCCTCTTTTCCACAGAAA
MYO15A	late	GAAACCACTGTGCTGTCCAA	ACCAGGATGCTCCCAATGTA
MYO3A	late	GGCAACTGAACACCAGATTGAC	CTGCCCGAATGCAAAGCAAA
MYO6	late	GTGCTGGTGCTTCTGAAGATA	CTAGTGCAGCCTCGGTTTAA
MYO7A	late	TGAGACCCAGTTTGGCATCA	GGTGTCTCGGTTCTTCTCCA
NANOG	early	TGCAGAGAAGAGTGTCGCAAA	GCTGGGTGGAAGAGAACACA
NES	late	CAGGGCCTACAGAGCCAGAT	GGGAGTTCTCAGCCTCCAG
NEUROD1	early	GGCCCCAGGGTTATGAGACTA	ATCAGCCCACTCTCGCTGTA
NEUROG1	early	CGACACCAAGCTCACCAAAA	CCAGAGCCCAGATGTAGTTGTA
NEUROG2	early	ACAGGCCAAAGTCACAGCAA	CCAAGGTCTCGGATTTGACGAA
NEUROG3	early	CTATTCTTTTGCGCCGGTAG	GTCTCACGGGTCACTTGGA
NGFR	late	CGACAACCTCATCCCTGTCTA	TTCTGCTTGCAGCTGTTCC
NOG	early	CCTGGAGTAATTTCGGATGC	CGGAAGAAAGGCACACAAGT
NOTCH1	late	ACGGCGTGAACACCTACAA	TGGCACTCGTCCACATCC
NOTCH2	late	GTTTGTGTGGATGGGGTCAA	TCCACATCCTCTGTGCAGAA
NOTCH3	late	CCAGCCATGCTGATGTCAA	GGCTTCCACGTTGTTCACA
NOTCH4	late	TGATGGCTACGACTGTGAGAC	ACAGTGCCCGTTGTGGAA
NTF3	late	CCGAGCACTGACTTCAGAGAA	TTCTCGACAAGGCACACACA
OC90	early	AAGGGTTGCCTGTGGATGAA	GTCTTGGAGACAGTCCATCTCA
OCM	late	GCGGGTACCTGGATGAAGAA	GTTCTCTGGCACCACTCTCAA
OTOF	late	CCTGCAGATCTGGGATGC	ATCTCCATGGTGCACTGCTT
OTOS	late	CCAAGCCTGTGCAGGA	CAGAAGTCAGAGGTGGAGAAA
OTX1	early	GACCTCCTGCACCCATCC	CAGCTGTGAACGCGTGAA
OTX2	early	AGGAGGTGGCACTGAAAATCA	CTGTTGTTGGCGGCACTTA
PAX2	early	CGGCTGTGTCAGCAAAATCC	GCTTGGAGCCACCGATCA
PAX3	early	GCGGTCTGTGATCGAAACA	TCCTCCTCTTCACCTTTCCC
PAX6	early	TTGCCCGAGAAAGACTAGCA	TCTCCATTTGGCCCTTCGATTA
PAX7	early	ACAGCATCGACGGCATCC	CAGGTTCCGACTCCACATCC
PAX8	early	GCCCAGTGTCAGCTCCATTA	GCTGTCCATAGGGAGGTTGAA
PCP2	late	CGGGCCAGACCACCAA	TGTCACACGTTGGTCATCCA
PLP1	late	GTGGACATGAAGCCCTCAC	GGGCCCCATAAAGGAAGAAGAA
POU3F3	late	GCATCAAGCTGGGCTTCAC	AGATGGTGGTCTGCGAGAAC
POU3F4	late	CACCACTCACCGCACACTA	TTGGCCGCTTGACGTGATA
POU4F3	late	CTGCAAGAACCCAAATTCTCCA	GGCTCTCATCAAAGCTTCCAAA
POU5F1	early	TGGGATATACACAGGCCGATG	GATGGTCGTTTGGCTGAATACC
PROX1	late	GAGTGCGGCGATCTTCAA	TGATTGGGTGACAATCCTTCC
PRPH2	late	AGCAGCCTCATGAACTCCA	GGGTTGGACACACCATCCA
PTCH1	early	AAGCCGACTACATGCCTGAA	GGTAGAAAGGGAACTGGGCATA
PTCH2	early	CCGCATGGCCATTATTGAGAC	TAATGCAGCTCCTGGCTCAC
PVALB	late	CTGATGGCTGCTGGAGACAA	TCAGCCACCAGAGTGGAGAA
RBPJ	late	GAGTGTGGTTTGGGGATGTA	AGAAATGTCTGGGACGACAC
S100A1	late	GCTGAGCAAGAAGGAGCTGAA	TGTCCACAGCATCCACATCC
SHH	early	AGCGGACAGGCTGATGAC	CCTCGTAGTGCAGAGACTCC
SIX1	early	GGTTTAAGAACCGGAGGCAAA	TGCTTGTTGGAGGAGGAGTTA
SIX4	early	GGGAGCATTGGATTCTCTCCA	CCATCTGAAGTGCTTGAGCTTAC
SLC17A8	late	AACCACAACTGCTGTCAGAAA	AAAGCCAACCACCAGGAGTA
SLC1A3	late	GGCCAAGAAGAAAGTGCAGAA	CTGTGAGCAGCACAAAAGCA
SLC26A5	late	GTTTTCTTGGAACCTCCAGACAC	TCGAACAGCTACACCACCAA
SLC7A14	late	CGATGCCGAGGGTCATTTA	ACCACTGGTGTCTCTGTGTA
SMO	early	CCAGCAAGATCAACGAGACC	CAGCTGAAGGTAATGAGCACAA
SOX10	early	TCGCGGACCAGTACCC	GCGCTTGTCACTTTCGTTCA
SOX2	late	AGCTCGCAGACCTACATGAA	GGAGTGGGAGGAAGAGGTAAC
SOX9	early	AACGCCGAGCTCAGCAA	CGCTTCTCGCTCTCGTTCA
SPRY1	early	ACCATCCTGTTTGGCCTGTA	GACTAAGCACATGCAGGTTCC
SPRY2	early	TTTGCACATCGCAGAAAGAA	TCCAGCAGGCTTAGAACACA
STRC	late	AAGTACCCACCAACCTTACCC	GCTGCAGAAACTCACAGGAC
TBX2	early	CCAACAACATCTCTGACAAGCA	TTGGCTCGCACTATGTGGAA
TFAP2A	early	TAAAGCTGCCAACGTTACCC	GCACACGTACCCAAAGTCC
TFAP2C	early	TGTTGCTGCACGATCAGAC	CTTCTGACAGGGGAGGTTCA
TLE3	early	CTGGTGGTGGATGTTTCCAA	CCTTGTCCAGCCCATTTTCA
TMC1	late	AAGAGAGGAGGAGGAGGCTAA	TCTGCCTTCAATCTTTCCAATTCC
TMC2	late	ATGCCCAGCTGAGGAAGAAA	GGCTGTGGCTTTGCCTTTTA
TMC4	late	CTTTACTGCCCCTGCTTAACAC	AGCAGGTGGAGAAGAGGGTA
TUBB3	late	GAGCGGATCAGCGTCTACTA	GGTTCCAGGTCCACCAGAA
UBC	ref/late	TCGGCCTTAGAACCCCAGTA	GAAAACCAGTGCCCTAGAGTCA
USH1C	late	CTGGCGATGGAGTCCAACAA	CCTTCTGGGCAATTTCTTTTCTCC
WNT1	early	CGCTTCCTCATGAACCTTCAC	CGTGGCACTTGCACTCC
WNT2B	early	CCGGGCCCTCATGAACTTA	ACTCACGCCATGGCACTTA
WNT3	early	ACTGCACCACCATAGATGACA	GCGATGGCGTGAACGAA
WNT3A	early	GCCCCACTCGGATACTTCTTA	GAGGAATACTGTGGCCCAAC
WNT6	early	TGCTCCAGCCACAGCAA	AACACGAAGGCCGTCTCC
WNT7a	early	CAGAATGCCCGGACTCTCA	CCAGCTTCATGTTCTCCTCCA
WNT8a	early	AGTTTGGAGAAGGGGAAGGA	TCCTTTTCATGGTGGCTCTC
ZIC1	early	GCGCGCTCCGAGAATTTA	CCCTCAAACTCGCACTTGAA
ZIC2	early	GCTCCGAGAACCTCAAGATCC	CGGTCGCAGCCCTCAAA
